# Supplementary material for: Genetic and Epigenetic Mechanisms in Serrated Adenocarcinomas and Classical Colorectal Carcinomas: An In Silico Study
Source: Curr Issues Mol Biol. 2026 Feb 4;48(2):179. doi: 10.3390/cimb48020179 (PMC12939040; doi:10.3390/cimb48020179)
Supplement: Supplementary file 1 [file cimb-48-00179-s001.zip]

Archive with 6 entries (6 files):
-  Supplementary Table S3.xlsx
- Supplementary Figure S1.pdf
- Supplementary Figure S2.pdf
- Supplementary Figure S3.pdf
- Supplementary Table S1.pdf
- Supplementary Table S2.tsv
