# Supplementary material for: Genetic and Epigenetic Mechanisms in Serrated Adenocarcinomas and Classical Colorectal Carcinomas: An In Silico Study
Source: Curr Issues Mol Biol. 2026 Feb 4;48(2):179. doi: 10.3390/cimb48020179 (PMC12939040; doi:10.3390/cimb48020179)
Supplement: Supplementary file 1 [file cimb-48-00179-s001.zip › Supplementary Table S3.xlsx]

## Sheet: Sayfa 1 - string_interactions_s
string_interactions_short (10)
#node1	node2	node1_string_id	node2_string_id	neighborhood_on_chromosome	gene_fusion	phylogenetic_cooccurrence	homology	coexpression	experimentally_determined_interaction	database_annotated	automated_textmining	combined_score
ACAD10	KLHL31	9606.ENSP00000389813	9606.ENSP00000359942	0	0	0	0	0	0	0	409	409
ADH5	CBR1	9606.ENSP00000296412	9606.ENSP00000290349	0	0	0	0	74	46	177	400	505
ADH5	LDHC	9606.ENSP00000296412	9606.ENSP00000437783	0	0	0	0	52	92	0	489	522
AGAP9	FAM25C	9606.ENSP00000392206	9606.ENSP00000485370	0	0	0	0	0	0	0	448	448
AGAP9	ANTXRL	9606.ENSP00000392206	9606.ENSP00000480615	0	0	0	0	0	45	0	542	543
AHSP	GLRX5	9606.ENSP00000307199	9606.ENSP00000328570	0	0	0	0	267	0	0	254	429
ALKBH6	THAP8	9606.ENSP00000368152	9606.ENSP00000292894	0	0	0	0	93	0	0	433	464
ALKBH6	MED29	9606.ENSP00000368152	9606.ENSP00000481733	0	0	0	0	115	840	0	303	892
ANKS1A	SLC25A29	9606.ENSP00000353518	9606.ENSP00000352167	0	0	0	0	74	0	0	465	483
ANTXRL	TMEM273	9606.ENSP00000480615	9606.ENSP00000363268	0	0	0	0	0	0	0	418	418
ANTXRL	FAM25C	9606.ENSP00000480615	9606.ENSP00000485370	0	0	0	0	0	0	0	542	542
ANXA8	LGALS13	9606.ENSP00000478026	9606.ENSP00000221797	0	0	0	0	55	0	0	537	543
ANXA8	ANXA8L1	9606.ENSP00000478026	9606.ENSP00000480221	0	0	47	986	486	0	0	43	490
APEX2	POLD2	9606.ENSP00000364126	9606.ENSP00000480186	0	0	0	0	134	0	0	458	511
APLP1	PSENEN	9606.ENSP00000221891	9606.ENSP00000468411	0	0	0	0	42	0	0	653	653
BDKRB1	GNG11	9606.ENSP00000216629	9606.ENSP00000248564	0	0	0	0	42	120	500	81	560
C16orf58	SLC5A2	9606.ENSP00000317579	9606.ENSP00000327943	0	0	0	0	227	0	0	316	449
CALCB	CRCP	9606.ENSP00000433490	9606.ENSP00000378736	0	0	0	0	0	0	0	445	445
CALCB	FSHB	9606.ENSP00000433490	9606.ENSP00000416606	0	0	0	0	0	0	400	0	400
CAPRIN1	FUS	9606.ENSP00000340329	9606.ENSP00000254108	0	0	0	0	111	430	0	474	710
CAPRIN1	CCND2	9606.ENSP00000340329	9606.ENSP00000261254	0	0	0	0	42	0	0	516	516
CAPRIN1	SPOP	9606.ENSP00000340329	9606.ENSP00000377001	0	0	0	0	43	783	0	157	809
CBR1	CBR3	9606.ENSP00000290349	9606.ENSP00000290354	0	0	53	974	188	727	900	338	983
CBS	FBRS	9606.ENSP00000381231	9606.ENSP00000348489	0	0	0	0	0	0	0	572	572
CCL20	FLT3LG	9606.ENSP00000351671	9606.ENSP00000469613	0	0	0	0	42	153	0	348	424
CCND2	CDKN1A	9606.ENSP00000261254	9606.ENSP00000384849	0	0	0	0	100	994	900	787	999
CCNK	PAF1	9606.ENSP00000374529	9606.ENSP00000221265	0	0	0	0	122	326	540	122	729
CCNK	ORC5	9606.ENSP00000374529	9606.ENSP00000297431	0	0	0	0	307	0	0	192	417
CCNK	SUPT5H	9606.ENSP00000374529	9606.ENSP00000470252	0	0	0	0	83	99	540	618	835
CCNK	LHX1	9606.ENSP00000374529	9606.ENSP00000477829	0	0	0	0	0	840	0	0	840
CDKN1A	MYOD1	9606.ENSP00000384849	9606.ENSP00000250003	0	0	0	0	0	0	0	444	444
CDKN1A	PSMC1	9606.ENSP00000384849	9606.ENSP00000261303	0	0	0	0	68	0	400	63	430
CDKN1A	HDAC4	9606.ENSP00000384849	9606.ENSP00000264606	0	0	0	0	0	292	0	436	583
CDKN1A	RPS16	9606.ENSP00000384849	9606.ENSP00000367806	0	0	0	0	105	161	0	403	513
CKB	SERPINA3	9606.ENSP00000299198	9606.ENSP00000450540	0	0	0	0	0	0	0	592	592
CKB	LDHC	9606.ENSP00000299198	9606.ENSP00000437783	0	0	0	0	62	67	0	678	694
CLDN14	OTOG	9606.ENSP00000382090	9606.ENSP00000382323	0	0	0	0	0	0	0	505	505
CLN3	SBDS	9606.ENSP00000454229	9606.ENSP00000246868	0	0	0	0	0	273	0	678	756
COX6A2	COX8C	9606.ENSP00000287490	9606.ENSP00000340568	0	0	0	0	0	0	540	482	751
COX6A2	NDUFB1	9606.ENSP00000287490	9606.ENSP00000483888	0	0	0	0	98	845	0	321	897
COX6A2	COX6B1	9606.ENSP00000287490	9606.ENSP00000466818	0	0	0	0	531	951	659	957	999
COX6B1	COX8C	9606.ENSP00000466818	9606.ENSP00000340568	0	0	0	0	0	0	540	431	727
COX6B1	NDUFB1	9606.ENSP00000466818	9606.ENSP00000483888	0	0	0	0	261	845	0	557	944
CPSF2	SUPT5H	9606.ENSP00000298875	9606.ENSP00000470252	0	0	0	0	106	267	0	293	497
CPSF2	SLC24A4	9606.ENSP00000298875	9606.ENSP00000431840	0	136	0	0	69	0	0	460	528
CRCP	POLD2	9606.ENSP00000378736	9606.ENSP00000480186	0	0	0	0	44	0	900	0	900
DBF4	ORC5	9606.ENSP00000265728	9606.ENSP00000297431	0	0	0	0	143	638	500	540	919
DYNLT3	PRRG1	9606.ENSP00000367841	9606.ENSP00000444278	0	0	0	0	84	0	0	408	435
DYNLT3	LANCL3	9606.ENSP00000367841	9606.ENSP00000367882	0	0	0	0	64	0	0	475	487
EID2	LGALS13	9606.ENSP00000375073	9606.ENSP00000221797	0	0	0	0	0	0	0	419	419
EID2	EID2B	9606.ENSP00000375073	9606.ENSP00000317564	0	0	0	804	87	292	0	147	401
EID2	LGALS16	9606.ENSP00000375073	9606.ENSP00000375904	0	0	0	0	0	0	0	444	444
ELSPBP1	MYOD1	9606.ENSP00000340660	9606.ENSP00000250003	0	0	0	0	56	510	0	106	550
FBLL1	PRMT3	9606.ENSP00000473383	9606.ENSP00000331879	0	0	0	0	314	178	0	91	442
FBLL1	RPS16	9606.ENSP00000473383	9606.ENSP00000367806	0	0	0	0	225	766	0	247	851
FBLL1	FLT3LG	9606.ENSP00000473383	9606.ENSP00000469613	0	0	0	0	185	746	0	0	784
FBXL19	PRSS53	9606.ENSP00000369666	9606.ENSP00000280606	0	0	0	0	61	0	0	526	536
FBXL19	UBD	9606.ENSP00000369666	9606.ENSP00000366249	0	0	0	0	0	500	0	90	525
FBXL19	MED29	9606.ENSP00000369666	9606.ENSP00000481733	0	0	0	0	0	601	0	0	601
FLT3LG	SBDS	9606.ENSP00000469613	9606.ENSP00000246868	100	0	0	0	110	401	0	60	488
FLT3LG	HSD3B7	9606.ENSP00000469613	9606.ENSP00000297679	49	0	0	0	87	402	0	67	450
FLT3LG	UBD	9606.ENSP00000469613	9606.ENSP00000366249	0	0	0	0	245	418	0	51	547
FLT3LG	RPS16	9606.ENSP00000469613	9606.ENSP00000367806	91	0	0	0	830	841	0	203	977
FZD2	GNG11	9606.ENSP00000323901	9606.ENSP00000248564	0	0	0	0	45	0	500	63	513
FZD2	SMURF2	9606.ENSP00000323901	9606.ENSP00000262435	0	0	0	0	0	72	500	131	561
GAPDHS	HSPB6	9606.ENSP00000222286	9606.ENSP00000004982	0	0	0	0	133	0	0	373	434
GAPDHS	OGDH	9606.ENSP00000222286	9606.ENSP00000388183	0	0	0	0	55	0	0	409	418
GAPDHS	SLC5A2	9606.ENSP00000222286	9606.ENSP00000327943	0	0	0	0	44	432	0	85	459
GAPDHS	LDHC	9606.ENSP00000222286	9606.ENSP00000437783	56	0	0	0	394	71	0	636	780
GDPD3	KCTD13	9606.ENSP00000384363	9606.ENSP00000455785	0	0	0	0	49	0	0	517	521
H1-2	H1-5	9606.ENSP00000339566	9606.ENSP00000330074	0	0	55	970	122	164	400	400	704
H1-2	H2BC14	9606.ENSP00000339566	9606.ENSP00000477907	0	7	0	0	267	116	0	291	501
H1-2	H3C2	9606.ENSP00000339566	9606.ENSP00000484841	0	0	0	0	167	139	0	497	608
H1-5	MYOD1	9606.ENSP00000330074	9606.ENSP00000250003	0	0	0	0	42	0	0	548	548
H1-5	SNW1	9606.ENSP00000330074	9606.ENSP00000451129	0	0	0	0	49	0	0	405	409
H1-5	H2BC14	9606.ENSP00000330074	9606.ENSP00000477907	0	6	0	0	554	116	0	301	700
H1-5	H3C2	9606.ENSP00000330074	9606.ENSP00000484841	0	0	0	0	537	139	0	445	759
H2BC14	PAF1	9606.ENSP00000477907	9606.ENSP00000221265	0	0	0	0	0	268	500	391	757
H2BC14	HDAC4	9606.ENSP00000477907	9606.ENSP00000264606	0	0	0	0	0	146	650	164	728
H2BC14	ORC5	9606.ENSP00000477907	9606.ENSP00000297431	0	0	0	0	42	105	500	0	533
H2BC14	RAD51C	9606.ENSP00000477907	9606.ENSP00000336701	0	0	0	0	49	0	400	51	411
H2BC14	SUPT5H	9606.ENSP00000477907	9606.ENSP00000470252	0	0	0	0	0	298	0	295	484
H2BC14	H3C2	9606.ENSP00000477907	9606.ENSP00000484841	0	124	0	0	598	181	0	208	741
H3C2	HDAC4	9606.ENSP00000484841	9606.ENSP00000264606	0	0	0	0	60	133	0	471	531
H3C2	SGF29	9606.ENSP00000484841	9606.ENSP00000316114	0	0	0	0	56	910	0	132	920
HCST	NCR3LG1	9606.ENSP00000246551	9606.ENSP00000341637	0	0	0	0	0	0	0	413	413
HDAC4	MYOD1	9606.ENSP00000264606	9606.ENSP00000250003	0	0	0	0	0	54	0	822	824
HDAC4	SNW1	9606.ENSP00000264606	9606.ENSP00000451129	0	0	0	0	0	0	500	374	673
HSD3B7	RPS16	9606.ENSP00000297679	9606.ENSP00000367806	0	0	0	0	107	402	0	73	461
IFNL1	IFNL2	9606.ENSP00000329991	9606.ENSP00000333639	0	0	58	965	776	479	0	912	989
IFNL1	IFNL3	9606.ENSP00000329991	9606.ENSP00000481633	0	0	57	966	763	0	0	971	992
IFNL2	IFNL3	9606.ENSP00000333639	9606.ENSP00000481633	0	0	48	985	633	0	900	961	998
IFNL3	VKORC1	9606.ENSP00000481633	9606.ENSP00000378426	0	0	0	0	0	0	0	475	475
IGFBP5	MYOD1	9606.ENSP00000233813	9606.ENSP00000250003	0	0	0	0	42	0	0	584	585
KCTD13	SPOP	9606.ENSP00000455785	9606.ENSP00000377001	0	0	0	0	0	0	900	0	900
KCTD13	POLD2	9606.ENSP00000455785	9606.ENSP00000480186	0	0	0	0	42	306	0	829	876
LANCL3	XK	9606.ENSP00000367882	9606.ENSP00000367879	0	275	0	0	126	0	0	213	458
LANCL3	MAGEB16	9606.ENSP00000367882	9606.ENSP00000382871	0	0	0	0	0	0	0	538	538
LANCL3	PRRG1	9606.ENSP00000367882	9606.ENSP00000444278	0	0	0	0	133	0	0	539	583
LDHC	MYOD1	9606.ENSP00000437783	9606.ENSP00000250003	0	0	0	0	60	0	0	490	500
LDHC	OGDH	9606.ENSP00000437783	9606.ENSP00000388183	58	0	0	0	194	61	0	313	445
MAGEB16	PRRG1	9606.ENSP00000382871	9606.ENSP00000444278	0	0	0	0	0	0	0	403	403
MED29	SUPT5H	9606.ENSP00000481733	9606.ENSP00000470252	0	0	0	0	67	0	0	401	417
MRPS18B	RPS16	9606.ENSP00000259873	9606.ENSP00000367806	0	0	0	0	204	242	0	116	420
MYOD1	SNW1	9606.ENSP00000250003	9606.ENSP00000451129	0	0	0	0	0	292	0	541	661
NCK2	PAK4	9606.ENSP00000233154	9606.ENSP00000469413	0	0	0	0	44	171	900	163	924
NDUFAF2	SDHAF1	9606.ENSP00000296597	9606.ENSP00000368165	0	0	0	0	105	0	0	417	456
NDUFAF2	NDUFB1	9606.ENSP00000296597	9606.ENSP00000483888	0	0	0	0	136	0	500	390	713
NUDT16	PARG	9606.ENSP00000422375	9606.ENSP00000384408	0	0	0	0	55	0	0	611	617
OR11A1	OR2J1	9606.ENSP00000366354	9606.ENSP00000493312	0	0	76	889	0	0	500	0	518
OR11A1	OR2B3	9606.ENSP00000366354	9606.ENSP00000366378	0	0	0	884	0	0	500	91	526
OR2B3	TRIM40	9606.ENSP00000366378	9606.ENSP00000379826	0	0	0	0	56	0	0	393	402
PAF1	SUPT5H	9606.ENSP00000221265	9606.ENSP00000470252	0	0	0	0	268	984	900	261	999
PIGA	PIGP	9606.ENSP00000369820	9606.ENSP00000420037	0	0	0	0	42	758	900	998	999
PIGP	RIPPLY3	9606.ENSP00000420037	9606.ENSP00000331734	0	0	0	0	49	0	0	447	451
POLD2	RAD51C	9606.ENSP00000480186	9606.ENSP00000336701	0	0	0	0	127	0	400	276	588
PRRG1	TMEM47	9606.ENSP00000444278	9606.ENSP00000275954	0	0	0	0	139	0	0	406	467
PRSS53	ZNF668	9606.ENSP00000280606	9606.ENSP00000442573	0	0	0	0	49	45	0	398	405
PRSS53	ZNF646	9606.ENSP00000280606	9606.ENSP00000300850	0	0	252	0	49	45	0	227	405
PRSS53	VKORC1	9606.ENSP00000280606	9606.ENSP00000378426	0	65	0	0	44	0	0	442	458
PSMC1	SMURF2	9606.ENSP00000261303	9606.ENSP00000262435	0	0	0	0	49	0	400	89	434
PSMC1	RPS16	9606.ENSP00000261303	9606.ENSP00000367806	0	0	0	0	433	96	0	85	491
PSMC1	SPOP	9606.ENSP00000261303	9606.ENSP00000377001	0	0	0	0	96	126	400	66	498
PSMC1	UBD	9606.ENSP00000261303	9606.ENSP00000366249	0	0	0	0	60	237	500	84	627
PYCARD	TRIM40	9606.ENSP00000247470	9606.ENSP00000379826	0	0	0	0	0	0	720	0	720
PYCARD	PYDC1	9606.ENSP00000247470	9606.ENSP00000304336	0	0	0	951	64	298	900	788	984
PYDC1	TRIM40	9606.ENSP00000304336	9606.ENSP00000379826	0	0	0	0	45	50	720	102	741
RNASE1	SYCN	9606.ENSP00000381057	9606.ENSP00000325564	0	0	0	0	292	0	0	238	437
RPS16	SBDS	9606.ENSP00000367806	9606.ENSP00000246868	100	0	0	0	127	401	0	86	512
RPS16	UBD	9606.ENSP00000367806	9606.ENSP00000366249	0	0	0	0	123	488	0	78	549
SBDS	TPST1	9606.ENSP00000246868	9606.ENSP00000302413	0	0	0	0	53	0	0	806	808
SMURF2	SNW1	9606.ENSP00000262435	9606.ENSP00000451129	0	0	0	0	49	0	500	47	507
SNW1	U2AF1L4	9606.ENSP00000451129	9606.ENSP00000292879	0	0	0	0	0	92	500	180	595
SUN3	SYNE3	9606.ENSP00000297325	9606.ENSP00000334308	0	0	0	0	0	94	540	806	912
TP53I11	TP53TG3B	9606.ENSP00000436152	9606.ENSP00000339405	0	0	0	0	0	0	0	400	400
TP53TG3	TP53TG3B	9606.ENSP00000381672	9606.ENSP00000339405	0	0	0	984	776	0	0	0	776
TP53TG3	TP53TG3D	9606.ENSP00000381672	9606.ENSP00000455596	0	0	0	984	656	0	0	0	656
ZNF646	ZNF668	9606.ENSP00000300850	9606.ENSP00000442573	0	0	0	617	139	203	0	289	469
ZNF646	ZNF843	9606.ENSP00000300850	9606.ENSP00000322899	0	0	0	0	0	0	0	540	540
