# Supplementary material for: Genetic and Epigenetic Mechanisms in Serrated Adenocarcinomas and Classical Colorectal Carcinomas: An In Silico Study
Source: Curr Issues Mol Biol. 2026 Feb 4;48(2):179. doi: 10.3390/cimb48020179 (PMC12939040; doi:10.3390/cimb48020179)
Supplement: Supplementary file 1 [file cimb-48-00179-s001.zip › Supplementary Table S2.tsv]

Gene	Cytoband	(A) Classical CRC	(B) Partial-SAC	(C) SAC	p-Value	q-Value	Most enriched in
COX6A2	16p11.2	0 (0.00%)	1 (3.70%)	4 (6.78%)	5.51e-8	1.157e-3	(C) SAC
CAPRIN1	11p13	3 (0.56%)	3 (11.11%)	0 (0.00%)	2.47e-7	1.298e-3	(B) Partial-SAC
DENND5A	11p15.4	3 (0.56%)	3 (11.11%)	0 (0.00%)	2.47e-7	1.298e-3	(B) Partial-SAC
RPS16	19q13.2	3 (0.56%)	3 (11.11%)	0 (0.00%)	2.47e-7	1.298e-3	(B) Partial-SAC
CHGA	14q32.12	0 (0.00%)	0 (0.00%)	3 (5.08%)	6.12e-7	2.085e-3	(C) SAC
COX8C	14q32.12	0 (0.00%)	0 (0.00%)	3 (5.08%)	6.12e-7	2.085e-3	(C) SAC
ACAD10	12q24.12	1 (0.19%)	2 (7.41%)	0 (0.00%)	7.94e-7	2.085e-3	(B) Partial-SAC
ZNF146	19q13.1	1 (0.19%)	2 (7.41%)	0 (0.00%)	7.94e-7	2.085e-3	(B) Partial-SAC
AHSP	16p11.2	0 (0.00%)	1 (3.70%)	3 (5.08%)	2.899e-6	5.072e-3	(C) SAC
CLUHP3	16p11.2	0 (0.00%)	1 (3.70%)	3 (5.08%)	2.899e-6	5.072e-3	(C) SAC
KRBOX5	16p11.2	0 (0.00%)	1 (3.70%)	3 (5.08%)	2.899e-6	5.072e-3	(C) SAC
TGFB1I1	16p11.2	0 (0.00%)	1 (3.70%)	3 (5.08%)	2.899e-6	5.072e-3	(C) SAC
SUPT5H	19q13.2	8 (1.50%)	4 (14.81%)	1 (1.69%)	1.506e-5	5.765e-3	(B) Partial-SAC
H1-5	6p22.1	1 (0.19%)	2 (7.41%)	2 (3.39%)	1.553e-5	5.765e-3	(B) Partial-SAC
MRPS18B	6p21.33	1 (0.19%)	2 (7.41%)	1 (1.69%)	1.686e-5	5.765e-3	(B) Partial-SAC
TRIP6	7q22.1	1 (0.19%)	2 (7.41%)	1 (1.69%)	1.686e-5	5.765e-3	(B) Partial-SAC
ADH5	4q23	0 (0.00%)	1 (3.70%)	0 (0.00%)	1.703e-5	5.765e-3	(B) Partial-SAC
ALKBH6	19q13.12	0 (0.00%)	1 (3.70%)	0 (0.00%)	1.703e-5	5.765e-3	(B) Partial-SAC
C11ORF58	11p15.2	0 (0.00%)	1 (3.70%)	0 (0.00%)	1.703e-5	5.765e-3	(B) Partial-SAC
CBLN3	14q12	0 (0.00%)	1 (3.70%)	0 (0.00%)	1.703e-5	5.765e-3	(B) Partial-SAC
CD82	11p11.2	0 (0.00%)	1 (3.70%)	0 (0.00%)	1.703e-5	5.765e-3	(B) Partial-SAC
CIMIP2C	2p23.3	0 (0.00%)	1 (3.70%)	0 (0.00%)	1.703e-5	5.765e-3	(B) Partial-SAC
COX6B1	19q13.12	0 (0.00%)	1 (3.70%)	0 (0.00%)	1.703e-5	5.765e-3	(B) Partial-SAC
DRAM1	12q23.2	0 (0.00%)	1 (3.70%)	0 (0.00%)	1.703e-5	5.765e-3	(B) Partial-SAC
ELSPBP1	19q13.33	0 (0.00%)	1 (3.70%)	0 (0.00%)	1.703e-5	5.765e-3	(B) Partial-SAC
ETV2	19q13.12	0 (0.00%)	1 (3.70%)	0 (0.00%)	1.703e-5	5.765e-3	(B) Partial-SAC
FAM3C	7q31.31	0 (0.00%)	1 (3.70%)	0 (0.00%)	1.703e-5	5.765e-3	(B) Partial-SAC
FBLL1	5q34	0 (0.00%)	1 (3.70%)	0 (0.00%)	1.703e-5	5.765e-3	(B) Partial-SAC
FLT3LG	19q13.33	0 (0.00%)	1 (3.70%)	0 (0.00%)	1.703e-5	5.765e-3	(B) Partial-SAC
FREY1	11p11.2	0 (0.00%)	1 (3.70%)	0 (0.00%)	1.703e-5	5.765e-3	(B) Partial-SAC
GAPDHS	19q13.12	0 (0.00%)	1 (3.70%)	0 (0.00%)	1.703e-5	5.765e-3	(B) Partial-SAC
HCST	19q13.12	0 (0.00%)	1 (3.70%)	0 (0.00%)	1.703e-5	5.765e-3	(B) Partial-SAC
HNRNPKP3	11p12	0 (0.00%)	1 (3.70%)	0 (0.00%)	1.703e-5	5.765e-3	(B) Partial-SAC
HSPB6	19q13.12	0 (0.00%)	1 (3.70%)	0 (0.00%)	1.703e-5	5.765e-3	(B) Partial-SAC
IGFBP5	2q35	0 (0.00%)	1 (3.70%)	0 (0.00%)	1.703e-5	5.765e-3	(B) Partial-SAC
KDELR3	22q13.1	0 (0.00%)	1 (3.70%)	0 (0.00%)	1.703e-5	5.765e-3	(B) Partial-SAC
KLHL31	6p12.1	0 (0.00%)	1 (3.70%)	0 (0.00%)	1.703e-5	5.765e-3	(B) Partial-SAC
LINC00665	19q13.12	0 (0.00%)	1 (3.70%)	0 (0.00%)	1.703e-5	5.765e-3	(B) Partial-SAC
MYOD1	11p15.1	0 (0.00%)	1 (3.70%)	0 (0.00%)	1.703e-5	5.765e-3	(B) Partial-SAC
NCK2	2q12.2	0 (0.00%)	1 (3.70%)	0 (0.00%)	1.703e-5	5.765e-3	(B) Partial-SAC
NCR3LG1	11p15.1	0 (0.00%)	1 (3.70%)	0 (0.00%)	1.703e-5	5.765e-3	(B) Partial-SAC
NUDT16	3q22.1	0 (0.00%)	1 (3.70%)	0 (0.00%)	1.703e-5	5.765e-3	(B) Partial-SAC
OTOG	11p15.1	0 (0.00%)	1 (3.70%)	0 (0.00%)	1.703e-5	5.765e-3	(B) Partial-SAC
PSENEN	19q13.12	0 (0.00%)	1 (3.70%)	0 (0.00%)	1.703e-5	5.765e-3	(B) Partial-SAC
RN7SKP277	7q31.32	0 (0.00%)	1 (3.70%)	0 (0.00%)	1.703e-5	5.765e-3	(B) Partial-SAC
RN7SKP287	11p12	0 (0.00%)	1 (3.70%)	0 (0.00%)	1.703e-5	5.765e-3	(B) Partial-SAC
RN7SKP90	11p15.1	0 (0.00%)	1 (3.70%)	0 (0.00%)	1.703e-5	5.765e-3	(B) Partial-SAC
RN7SL188P	11p15.1	0 (0.00%)	1 (3.70%)	0 (0.00%)	1.703e-5	5.765e-3	(B) Partial-SAC
RN7SL402P	19q13.12	0 (0.00%)	1 (3.70%)	0 (0.00%)	1.703e-5	5.765e-3	(B) Partial-SAC
RNA5SP240	7q31.31	0 (0.00%)	1 (3.70%)	0 (0.00%)	1.703e-5	5.765e-3	(B) Partial-SAC
RNA5SP241	7q31.31	0 (0.00%)	1 (3.70%)	0 (0.00%)	1.703e-5	5.765e-3	(B) Partial-SAC
RNASE1	14q11.2	0 (0.00%)	1 (3.70%)	0 (0.00%)	1.703e-5	5.765e-3	(B) Partial-SAC
SDHAF1	19q13.12	0 (0.00%)	1 (3.70%)	0 (0.00%)	1.703e-5	5.765e-3	(B) Partial-SAC
SLC35C1	11p11.2	0 (0.00%)	1 (3.70%)	0 (0.00%)	1.703e-5	5.765e-3	(B) Partial-SAC
SNORD14A	11p15.1	0 (0.00%)	1 (3.70%)	0 (0.00%)	1.703e-5	5.765e-3	(B) Partial-SAC
SNORD14B	11p15.1	0 (0.00%)	1 (3.70%)	0 (0.00%)	1.703e-5	5.765e-3	(B) Partial-SAC
TMBIM1	2q35	0 (0.00%)	1 (3.70%)	0 (0.00%)	1.703e-5	5.765e-3	(B) Partial-SAC
TMEM184B	22q13.1	0 (0.00%)	1 (3.70%)	0 (0.00%)	1.703e-5	5.765e-3	(B) Partial-SAC
TP53I11	11p11.2	0 (0.00%)	1 (3.70%)	0 (0.00%)	1.703e-5	5.765e-3	(B) Partial-SAC
TSPAN12	7q31.31	0 (0.00%)	1 (3.70%)	0 (0.00%)	1.703e-5	5.765e-3	(B) Partial-SAC
U2AF1L4	19q13.12	0 (0.00%)	1 (3.70%)	0 (0.00%)	1.703e-5	5.765e-3	(B) Partial-SAC
WDR54	2p13.1	0 (0.00%)	1 (3.70%)	0 (0.00%)	1.703e-5	5.765e-3	(B) Partial-SAC
FBXO27	19q13.2	5 (0.94%)	3 (11.11%)	0 (0.00%)	1.939e-5	6.461e-3	(B) Partial-SAC
RUSF1	16p11.2	2 (0.38%)	1 (3.70%)	4 (6.78%)	2.544e-5	8.090e-3	(C) SAC
TMEM47	Xp21.1	2 (0.38%)	1 (3.70%)	4 (6.78%)	2.544e-5	8.090e-3	(C) SAC
VPS50	7q21.2-q21.3	2 (0.38%)	1 (3.70%)	4 (6.78%)	2.544e-5	8.090e-3	(C) SAC
CCND2	12p13.32	10 (1.88%)	0 (0.00%)	7 (11.86%)	3.299e-5	9.914e-3	(C) SAC
LHX1	17q12	2 (0.38%)	2 (7.41%)	3 (5.08%)	3.563e-5	9.914e-3	(B) Partial-SAC
SMURF2	17q23.3-q24.1	2 (0.38%)	2 (7.41%)	3 (5.08%)	3.563e-5	9.914e-3	(B) Partial-SAC
ANKS1A	6p21.31	2 (0.38%)	2 (7.41%)	0 (0.00%)	4.071e-5	9.914e-3	(B) Partial-SAC
ATP6V1C2	2p25.1	2 (0.38%)	2 (7.41%)	0 (0.00%)	4.071e-5	9.914e-3	(B) Partial-SAC
CALCB	11p15.2	2 (0.38%)	2 (7.41%)	0 (0.00%)	4.071e-5	9.914e-3	(B) Partial-SAC
EID2B	19q13.2	2 (0.38%)	2 (7.41%)	0 (0.00%)	4.071e-5	9.914e-3	(B) Partial-SAC
LDHC	11p15.1	2 (0.38%)	2 (7.41%)	0 (0.00%)	4.071e-5	9.914e-3	(B) Partial-SAC
LGALS13	19q13.2	2 (0.38%)	2 (7.41%)	0 (0.00%)	4.071e-5	9.914e-3	(B) Partial-SAC
LGALS16	19q13.2	2 (0.38%)	2 (7.41%)	0 (0.00%)	4.071e-5	9.914e-3	(B) Partial-SAC
MED29	19q13.2	2 (0.38%)	2 (7.41%)	0 (0.00%)	4.071e-5	9.914e-3	(B) Partial-SAC
ORC5	7q22.1-q22.2	2 (0.38%)	2 (7.41%)	0 (0.00%)	4.071e-5	9.914e-3	(B) Partial-SAC
PANK3	5q34	2 (0.38%)	2 (7.41%)	0 (0.00%)	4.071e-5	9.914e-3	(B) Partial-SAC
PRRG4	11p13	2 (0.38%)	2 (7.41%)	0 (0.00%)	4.071e-5	9.914e-3	(B) Partial-SAC
RN7SL566P	19q13.2	2 (0.38%)	2 (7.41%)	0 (0.00%)	4.071e-5	9.914e-3	(B) Partial-SAC
SAMD4B	19q13.2	2 (0.38%)	2 (7.41%)	0 (0.00%)	4.071e-5	9.914e-3	(B) Partial-SAC
SELENOV	19q13.2	2 (0.38%)	2 (7.41%)	0 (0.00%)	4.071e-5	9.914e-3	(B) Partial-SAC
TMEM174	5q13.2	2 (0.38%)	2 (7.41%)	0 (0.00%)	4.071e-5	9.914e-3	(B) Partial-SAC
GUSB	7q11.21	1 (0.19%)	0 (0.00%)	3 (5.08%)	4.482e-5	9.914e-3	(C) SAC
NAT8L	4p16.3	1 (0.19%)	0 (0.00%)	3 (5.08%)	4.482e-5	9.914e-3	(C) SAC
NICOL1	4p16.3	1 (0.19%)	0 (0.00%)	3 (5.08%)	4.482e-5	9.914e-3	(C) SAC
ANKRD9	14q32.31	0 (0.00%)	0 (0.00%)	2 (3.39%)	7.320e-5	9.914e-3	(C) SAC
ATP5MJ	14q32.33	0 (0.00%)	0 (0.00%)	2 (3.39%)	7.320e-5	9.914e-3	(C) SAC
BDKRB1	14q32.2	0 (0.00%)	0 (0.00%)	2 (3.39%)	7.320e-5	9.914e-3	(C) SAC
C14ORF132	14q32.2	0 (0.00%)	0 (0.00%)	2 (3.39%)	7.320e-5	9.914e-3	(C) SAC
CALM1	14q32.11	0 (0.00%)	0 (0.00%)	2 (3.39%)	7.320e-5	9.914e-3	(C) SAC
CBR1	21q22.12	0 (0.00%)	0 (0.00%)	2 (3.39%)	7.320e-5	9.914e-3	(C) SAC
CBS	21q22.3	0 (0.00%)	0 (0.00%)	2 (3.39%)	7.320e-5	9.914e-3	(C) SAC
CCDC197	14q32.12	0 (0.00%)	0 (0.00%)	2 (3.39%)	7.320e-5	9.914e-3	(C) SAC
CCDC85C	14q32.2	0 (0.00%)	0 (0.00%)	2 (3.39%)	7.320e-5	9.914e-3	(C) SAC
CCL20	2q36.3	0 (0.00%)	0 (0.00%)	2 (3.39%)	7.320e-5	9.914e-3	(C) SAC
CCNK	14q32.2	0 (0.00%)	0 (0.00%)	2 (3.39%)	7.320e-5	9.914e-3	(C) SAC
CCT6P1	7q11.21	0 (0.00%)	0 (0.00%)	2 (3.39%)	7.320e-5	9.914e-3	(C) SAC
CDKN1A	6p21.2	0 (0.00%)	0 (0.00%)	2 (3.39%)	7.320e-5	9.914e-3	(C) SAC
CKB	14q32.33	0 (0.00%)	0 (0.00%)	2 (3.39%)	7.320e-5	9.914e-3	(C) SAC
CPSF2	14q32.12	0 (0.00%)	0 (0.00%)	2 (3.39%)	7.320e-5	9.914e-3	(C) SAC
CRCP	7q11.21	0 (0.00%)	0 (0.00%)	2 (3.39%)	7.320e-5	9.914e-3	(C) SAC
DEGS2	14q32.2	0 (0.00%)	0 (0.00%)	2 (3.39%)	7.320e-5	9.914e-3	(C) SAC
DIO3OS	14q32.31	0 (0.00%)	0 (0.00%)	2 (3.39%)	7.320e-5	9.914e-3	(C) SAC
EXOC3L4	14q32.32	0 (0.00%)	0 (0.00%)	2 (3.39%)	7.320e-5	9.914e-3	(C) SAC
GLRX5	14q32.13	0 (0.00%)	0 (0.00%)	2 (3.39%)	7.320e-5	9.914e-3	(C) SAC
GON7	14q32.12	0 (0.00%)	0 (0.00%)	2 (3.39%)	7.320e-5	9.914e-3	(C) SAC
GSC	14q32.13	0 (0.00%)	0 (0.00%)	2 (3.39%)	7.320e-5	9.914e-3	(C) SAC
GTF2IRD1P1	7q11.21	0 (0.00%)	0 (0.00%)	2 (3.39%)	7.320e-5	9.914e-3	(C) SAC
IFI27	14q32.12	0 (0.00%)	0 (0.00%)	2 (3.39%)	7.320e-5	9.914e-3	(C) SAC
IFI27L1	14q32.12	0 (0.00%)	0 (0.00%)	2 (3.39%)	7.320e-5	9.914e-3	(C) SAC
KCNJ14	19q13.33	0 (0.00%)	0 (0.00%)	2 (3.39%)	7.320e-5	9.914e-3	(C) SAC
LINC00174	7q11.21	0 (0.00%)	0 (0.00%)	2 (3.39%)	7.320e-5	9.914e-3	(C) SAC
LINC00523	14q32.2	0 (0.00%)	0 (0.00%)	2 (3.39%)	7.320e-5	9.914e-3	(C) SAC
LINC00524	14q32.31	0 (0.00%)	0 (0.00%)	2 (3.39%)	7.320e-5	9.914e-3	(C) SAC
LINC00605	14q32.32	0 (0.00%)	0 (0.00%)	2 (3.39%)	7.320e-5	9.914e-3	(C) SAC
LINC00618	14q32.2	0 (0.00%)	0 (0.00%)	2 (3.39%)	7.320e-5	9.914e-3	(C) SAC
LINC00642	14q32.11	0 (0.00%)	0 (0.00%)	2 (3.39%)	7.320e-5	9.914e-3	(C) SAC
LINC00677	14q32.32	0 (0.00%)	0 (0.00%)	2 (3.39%)	7.320e-5	9.914e-3	(C) SAC
LINC01550	14q32.2	0 (0.00%)	0 (0.00%)	2 (3.39%)	7.320e-5	9.914e-3	(C) SAC
LYSET	14q32.12	0 (0.00%)	0 (0.00%)	2 (3.39%)	7.320e-5	9.914e-3	(C) SAC
MEG3	14q32.2	0 (0.00%)	0 (0.00%)	2 (3.39%)	7.320e-5	9.914e-3	(C) SAC
MEG8	14q32.31	0 (0.00%)	0 (0.00%)	2 (3.39%)	7.320e-5	9.914e-3	(C) SAC
MEG9	14q32.31	0 (0.00%)	0 (0.00%)	2 (3.39%)	7.320e-5	9.914e-3	(C) SAC
MIR381HG	14q32.31	0 (0.00%)	0 (0.00%)	2 (3.39%)	7.320e-5	9.914e-3	(C) SAC
NDUFB1	14q31.3	0 (0.00%)	0 (0.00%)	2 (3.39%)	7.320e-5	9.914e-3	(C) SAC
PMS2P4	7q11.21	0 (0.00%)	0 (0.00%)	2 (3.39%)	7.320e-5	9.914e-3	(C) SAC
PSMC1	14q32.11	0 (0.00%)	0 (0.00%)	2 (3.39%)	7.320e-5	9.914e-3	(C) SAC
RD3L	14q32.33	0 (0.00%)	0 (0.00%)	2 (3.39%)	7.320e-5	9.914e-3	(C) SAC
RN7SKP107	14q32.11	0 (0.00%)	0 (0.00%)	2 (3.39%)	7.320e-5	9.914e-3	(C) SAC
RN7SKP108	14q32.2	0 (0.00%)	0 (0.00%)	2 (3.39%)	7.320e-5	9.914e-3	(C) SAC
RN7SKP255	14q32.11	0 (0.00%)	0 (0.00%)	2 (3.39%)	7.320e-5	9.914e-3	(C) SAC
RN7SKP92	14q32.2	0 (0.00%)	0 (0.00%)	2 (3.39%)	7.320e-5	9.914e-3	(C) SAC
RN7SL43P	7q11.21	0 (0.00%)	0 (0.00%)	2 (3.39%)	7.320e-5	9.914e-3	(C) SAC
RN7SL472P	14q32.31	0 (0.00%)	0 (0.00%)	2 (3.39%)	7.320e-5	9.914e-3	(C) SAC
RN7SL523P	14q32.2	0 (0.00%)	0 (0.00%)	2 (3.39%)	7.320e-5	9.914e-3	(C) SAC
RN7SL546P	14q32.31	0 (0.00%)	0 (0.00%)	2 (3.39%)	7.320e-5	9.914e-3	(C) SAC
RN7SL634P	14q32.33	0 (0.00%)	0 (0.00%)	2 (3.39%)	7.320e-5	9.914e-3	(C) SAC
RN7SL714P	14q32.2	0 (0.00%)	0 (0.00%)	2 (3.39%)	7.320e-5	9.914e-3	(C) SAC
RNA5SP121	2q36.3	0 (0.00%)	0 (0.00%)	2 (3.39%)	7.320e-5	9.914e-3	(C) SAC
RUFY1	5q35.3	0 (0.00%)	0 (0.00%)	2 (3.39%)	7.320e-5	9.914e-3	(C) SAC
SBDS	7q11.21	0 (0.00%)	0 (0.00%)	2 (3.39%)	7.320e-5	9.914e-3	(C) SAC
SCARNA13	14q32.12	0 (0.00%)	0 (0.00%)	2 (3.39%)	7.320e-5	9.914e-3	(C) SAC
SEMA7A	15q24.1	0 (0.00%)	0 (0.00%)	2 (3.39%)	7.320e-5	9.914e-3	(C) SAC
SERPINA13P	14q32.13	0 (0.00%)	0 (0.00%)	2 (3.39%)	7.320e-5	9.914e-3	(C) SAC
SLC25A29	14q32.2	0 (0.00%)	0 (0.00%)	2 (3.39%)	7.320e-5	9.914e-3	(C) SAC
SNHG10	14q32.13	0 (0.00%)	0 (0.00%)	2 (3.39%)	7.320e-5	9.914e-3	(C) SAC
SNORA28	14q32.32	0 (0.00%)	0 (0.00%)	2 (3.39%)	7.320e-5	9.914e-3	(C) SAC
STAG3L4	7q11.21	0 (0.00%)	0 (0.00%)	2 (3.39%)	7.320e-5	9.914e-3	(C) SAC
TCL6	14q32.13	0 (0.00%)	0 (0.00%)	2 (3.39%)	7.320e-5	9.914e-3	(C) SAC
TMEM41A	3q27.2	0 (0.00%)	0 (0.00%)	2 (3.39%)	7.320e-5	9.914e-3	(C) SAC
TPST1	7q11.21	0 (0.00%)	0 (0.00%)	2 (3.39%)	7.320e-5	9.914e-3	(C) SAC
TRMT61A	14q32.33	0 (0.00%)	0 (0.00%)	2 (3.39%)	7.320e-5	9.914e-3	(C) SAC
TUNAR	14q32.2	0 (0.00%)	0 (0.00%)	2 (3.39%)	7.320e-5	9.914e-3	(C) SAC
DYNLT3	Xp11.4	1 (0.19%)	1 (3.70%)	3 (5.08%)	8.050e-5	0.0101	(C) SAC
FUS	16p11.2	1 (0.19%)	1 (3.70%)	3 (5.08%)	8.050e-5	0.0101	(C) SAC
KCTD13	16p11.2	1 (0.19%)	1 (3.70%)	3 (5.08%)	8.050e-5	0.0101	(C) SAC
LANCL3	Xp21.1	1 (0.19%)	1 (3.70%)	3 (5.08%)	8.050e-5	0.0101	(C) SAC
PYCARD	16p11.2	1 (0.19%)	1 (3.70%)	3 (5.08%)	8.050e-5	0.0101	(C) SAC
PYCARD-AS1	16p11.2	1 (0.19%)	1 (3.70%)	3 (5.08%)	8.050e-5	0.0101	(C) SAC
RAD51C	17q22	1 (0.19%)	1 (3.70%)	3 (5.08%)	8.050e-5	0.0101	(C) SAC
VKORC1	16p11.2	1 (0.19%)	1 (3.70%)	3 (5.08%)	8.050e-5	0.0101	(C) SAC
XK	Xp21.1	1 (0.19%)	1 (3.70%)	3 (5.08%)	8.050e-5	0.0101	(C) SAC
ZNF668	16p11.2	1 (0.19%)	1 (3.70%)	3 (5.08%)	8.050e-5	0.0101	(C) SAC
ZNF843	16p11.2	1 (0.19%)	1 (3.70%)	3 (5.08%)	8.050e-5	0.0101	(C) SAC
CBR3	21q22.12	0 (0.00%)	1 (3.70%)	2 (3.39%)	8.604e-5	0.0101	(B) Partial-SAC
CLDN14	21q22.13	0 (0.00%)	1 (3.70%)	2 (3.39%)	8.604e-5	0.0101	(B) Partial-SAC
DSCR9	21q22.13	0 (0.00%)	1 (3.70%)	2 (3.39%)	8.604e-5	0.0101	(B) Partial-SAC
GATAD1	7q21.2	0 (0.00%)	1 (3.70%)	2 (3.39%)	8.604e-5	0.0101	(B) Partial-SAC
GNG11	7q21.3	0 (0.00%)	1 (3.70%)	2 (3.39%)	8.604e-5	0.0101	(B) Partial-SAC
LRRD1	7q21.2	0 (0.00%)	1 (3.70%)	2 (3.39%)	8.604e-5	0.0101	(B) Partial-SAC
PIGP	21q22.13	0 (0.00%)	1 (3.70%)	2 (3.39%)	8.604e-5	0.0101	(B) Partial-SAC
RIPPLY3	21q22.13	0 (0.00%)	1 (3.70%)	2 (3.39%)	8.604e-5	0.0101	(B) Partial-SAC
RN7SL678P	21q22.13	0 (0.00%)	1 (3.70%)	2 (3.39%)	8.604e-5	0.0101	(B) Partial-SAC
RN7SL73P	3q29	0 (0.00%)	1 (3.70%)	2 (3.39%)	8.604e-5	0.0101	(B) Partial-SAC
RNA5SP491	21q22.13	0 (0.00%)	1 (3.70%)	2 (3.39%)	8.604e-5	0.0101	(B) Partial-SAC
TMEM273	10q11.23	0 (0.00%)	1 (3.70%)	2 (3.39%)	8.604e-5	0.0101	(B) Partial-SAC
TP53TG1	7q21.12	0 (0.00%)	1 (3.70%)	2 (3.39%)	8.604e-5	0.0101	(B) Partial-SAC
GANAB	11q12.3	3 (0.56%)	0 (0.00%)	4 (6.78%)	8.762e-5	0.0102	(C) SAC
CFAP119	16p11.2	3 (0.56%)	1 (3.70%)	4 (6.78%)	1.683e-4	0.0191	(C) SAC
CTF1	16p11.2	3 (0.56%)	1 (3.70%)	4 (6.78%)	1.683e-4	0.0191	(C) SAC
DPY19L3	19q13.11	3 (0.56%)	1 (3.70%)	4 (6.78%)	1.683e-4	0.0191	(C) SAC
ORAI3	16p11.2	3 (0.56%)	1 (3.70%)	4 (6.78%)	1.683e-4	0.0191	(C) SAC
PIGA	Xp22.2	3 (0.56%)	1 (3.70%)	4 (6.78%)	1.683e-4	0.0191	(C) SAC
SGCE	7q21.3	3 (0.56%)	2 (7.41%)	3 (5.08%)	2.261e-4	0.0254	(B) Partial-SAC
SLC5A2	16p11.2	3 (0.56%)	2 (7.41%)	3 (5.08%)	2.261e-4	0.0254	(B) Partial-SAC
APEX2	Xp11.21	2 (0.38%)	2 (7.41%)	1 (1.69%)	2.611e-4	0.0284	(B) Partial-SAC
FZD2	17q21.31	2 (0.38%)	2 (7.41%)	1 (1.69%)	2.611e-4	0.0284	(B) Partial-SAC
MAS1L	6p22.1	2 (0.38%)	2 (7.41%)	1 (1.69%)	2.611e-4	0.0284	(B) Partial-SAC
SCRN2	17q21.32	2 (0.38%)	2 (7.41%)	1 (1.69%)	2.611e-4	0.0284	(B) Partial-SAC
TMEM130	7q22.1	2 (0.38%)	2 (7.41%)	1 (1.69%)	2.611e-4	0.0284	(B) Partial-SAC
TRIM40	6p22.1	2 (0.38%)	2 (7.41%)	1 (1.69%)	2.611e-4	0.0284	(B) Partial-SAC
APLP1	19q13.12	6 (1.13%)	3 (11.11%)	2 (3.39%)	3.993e-4	0.0398	(B) Partial-SAC
ABCG8	2p21	3 (0.56%)	2 (7.41%)	0 (0.00%)	4.187e-4	0.0398	(B) Partial-SAC
B3GALT4	6p21.32	3 (0.56%)	2 (7.41%)	0 (0.00%)	4.187e-4	0.0398	(B) Partial-SAC
CAPZA2	7q31.2	3 (0.56%)	2 (7.41%)	0 (0.00%)	4.187e-4	0.0398	(B) Partial-SAC
CLN3	16p12.1	3 (0.56%)	2 (7.41%)	0 (0.00%)	4.187e-4	0.0398	(B) Partial-SAC
EID2	19q13.2	3 (0.56%)	2 (7.41%)	0 (0.00%)	4.187e-4	0.0398	(B) Partial-SAC
FSHB	11p14.1	3 (0.56%)	2 (7.41%)	0 (0.00%)	4.187e-4	0.0398	(B) Partial-SAC
IFNL1	19q13.2	3 (0.56%)	2 (7.41%)	0 (0.00%)	4.187e-4	0.0398	(B) Partial-SAC
IFNL2	19q13.2	3 (0.56%)	2 (7.41%)	0 (0.00%)	4.187e-4	0.0398	(B) Partial-SAC
IFNL3	19q13.2	3 (0.56%)	2 (7.41%)	0 (0.00%)	4.187e-4	0.0398	(B) Partial-SAC
IFNL4	19q13.2	3 (0.56%)	2 (7.41%)	0 (0.00%)	4.187e-4	0.0398	(B) Partial-SAC
INSC	11p15.2	3 (0.56%)	2 (7.41%)	0 (0.00%)	4.187e-4	0.0398	(B) Partial-SAC
LEUTX	19q13.2	3 (0.56%)	2 (7.41%)	0 (0.00%)	4.187e-4	0.0398	(B) Partial-SAC
LRFN1	19q13.2	3 (0.56%)	2 (7.41%)	0 (0.00%)	4.187e-4	0.0398	(B) Partial-SAC
NCCRP1	19q13.2	3 (0.56%)	2 (7.41%)	0 (0.00%)	4.187e-4	0.0398	(B) Partial-SAC
NDUFAF2	5q12.1	3 (0.56%)	2 (7.41%)	0 (0.00%)	4.187e-4	0.0398	(B) Partial-SAC
PAF1	19q13.2	3 (0.56%)	2 (7.41%)	0 (0.00%)	4.187e-4	0.0398	(B) Partial-SAC
PAK4	19q13.2	3 (0.56%)	2 (7.41%)	0 (0.00%)	4.187e-4	0.0398	(B) Partial-SAC
PRMT3	11p15.1	3 (0.56%)	2 (7.41%)	0 (0.00%)	4.187e-4	0.0398	(B) Partial-SAC
SBSN	19q13.12	3 (0.56%)	2 (7.41%)	0 (0.00%)	4.187e-4	0.0398	(B) Partial-SAC
SEPTIN9	17q25.3	3 (0.56%)	2 (7.41%)	0 (0.00%)	4.187e-4	0.0398	(B) Partial-SAC
SGF29	16p11.2	3 (0.56%)	2 (7.41%)	0 (0.00%)	4.187e-4	0.0398	(B) Partial-SAC
SPOP	17q21.33	3 (0.56%)	2 (7.41%)	0 (0.00%)	4.187e-4	0.0398	(B) Partial-SAC
ST6GALNAC2	17q25.1	3 (0.56%)	2 (7.41%)	0 (0.00%)	4.187e-4	0.0398	(B) Partial-SAC
SYCN	19q13.2	3 (0.56%)	2 (7.41%)	0 (0.00%)	4.187e-4	0.0398	(B) Partial-SAC
XYLT2	17q21.33	3 (0.56%)	2 (7.41%)	0 (0.00%)	4.187e-4	0.0398	(B) Partial-SAC
ZFP36	19q13.2	3 (0.56%)	2 (7.41%)	0 (0.00%)	4.187e-4	0.0398	(B) Partial-SAC
ZNF260	19q13.12	3 (0.56%)	2 (7.41%)	0 (0.00%)	4.187e-4	0.0398	(B) Partial-SAC
OGDH	7p13	4 (0.75%)	0 (0.00%)	4 (6.78%)	4.294e-4	0.0404	(C) SAC
SUN3	7p12.3	4 (0.75%)	0 (0.00%)	4 (6.78%)	4.294e-4	0.0404	(C) SAC
ANKRD26P1	16q11.2	2 (0.38%)	0 (0.00%)	3 (5.08%)	5.715e-4	0.0434	(C) SAC
ARHGAP23P1	16p11.2	2 (0.38%)	0 (0.00%)	3 (5.08%)	5.715e-4	0.0434	(C) SAC
EVL	14q32.2	2 (0.38%)	0 (0.00%)	3 (5.08%)	5.715e-4	0.0434	(C) SAC
HDAC4	2q37.3	2 (0.38%)	0 (0.00%)	3 (5.08%)	5.715e-4	0.0434	(C) SAC
HERC2P4	16p11.2	2 (0.38%)	0 (0.00%)	3 (5.08%)	5.715e-4	0.0434	(C) SAC
HERC2P5	16p11.2	2 (0.38%)	0 (0.00%)	3 (5.08%)	5.715e-4	0.0434	(C) SAC
HERC2P8	16p11.2	2 (0.38%)	0 (0.00%)	3 (5.08%)	5.715e-4	0.0434	(C) SAC
LINC00273	16p11.2	2 (0.38%)	0 (0.00%)	3 (5.08%)	5.715e-4	0.0434	(C) SAC
POLD2	7p13	2 (0.38%)	0 (0.00%)	3 (5.08%)	5.715e-4	0.0434	(C) SAC
RBP5	12p13.31	2 (0.38%)	0 (0.00%)	3 (5.08%)	5.715e-4	0.0434	(C) SAC
RNA5SP322	10q23.1	2 (0.38%)	0 (0.00%)	3 (5.08%)	5.715e-4	0.0434	(C) SAC
RNA5SP406	16p11.1	2 (0.38%)	0 (0.00%)	3 (5.08%)	5.715e-4	0.0434	(C) SAC
RNA5SP407	16p11.1	2 (0.38%)	0 (0.00%)	3 (5.08%)	5.715e-4	0.0434	(C) SAC
RNA5SP408	16p11.1	2 (0.38%)	0 (0.00%)	3 (5.08%)	5.715e-4	0.0434	(C) SAC
RNA5SP409	16p11.1	2 (0.38%)	0 (0.00%)	3 (5.08%)	5.715e-4	0.0434	(C) SAC
RNA5SP410	16p11.1	2 (0.38%)	0 (0.00%)	3 (5.08%)	5.715e-4	0.0434	(C) SAC
RNA5SP413	16p11.1	2 (0.38%)	0 (0.00%)	3 (5.08%)	5.715e-4	0.0434	(C) SAC
RNA5SP415	16p11.1	2 (0.38%)	0 (0.00%)	3 (5.08%)	5.715e-4	0.0434	(C) SAC
RNA5SP416	16p11.1	2 (0.38%)	0 (0.00%)	3 (5.08%)	5.715e-4	0.0434	(C) SAC
RNA5SP417	16p11.1	2 (0.38%)	0 (0.00%)	3 (5.08%)	5.715e-4	0.0434	(C) SAC
RNA5SP418	16p11.1	2 (0.38%)	0 (0.00%)	3 (5.08%)	5.715e-4	0.0434	(C) SAC
RNA5SP419	16p11.1	2 (0.38%)	0 (0.00%)	3 (5.08%)	5.715e-4	0.0434	(C) SAC
RNA5SP420	16p11.1	2 (0.38%)	0 (0.00%)	3 (5.08%)	5.715e-4	0.0434	(C) SAC
RNA5SP421	16p11.1	2 (0.38%)	0 (0.00%)	3 (5.08%)	5.715e-4	0.0434	(C) SAC
RNA5SP422	16p11.1	2 (0.38%)	0 (0.00%)	3 (5.08%)	5.715e-4	0.0434	(C) SAC
RNA5SP423	16p11.1	2 (0.38%)	0 (0.00%)	3 (5.08%)	5.715e-4	0.0434	(C) SAC
SERPINA3	14q32.13	2 (0.38%)	0 (0.00%)	3 (5.08%)	5.715e-4	0.0434	(C) SAC
SLC24A4	14q32.12	2 (0.38%)	0 (0.00%)	3 (5.08%)	5.715e-4	0.0434	(C) SAC
SLC6A10P	16p11.2	2 (0.38%)	0 (0.00%)	3 (5.08%)	5.715e-4	0.0434	(C) SAC
SNW1	14q24.3	2 (0.38%)	0 (0.00%)	3 (5.08%)	5.715e-4	0.0434	(C) SAC
SYNE3	14q32.13	2 (0.38%)	0 (0.00%)	3 (5.08%)	5.715e-4	0.0434	(C) SAC
TP53TG3	16p11.2	2 (0.38%)	0 (0.00%)	3 (5.08%)	5.715e-4	0.0434	(C) SAC
TP53TG3B	16p11.2	2 (0.38%)	0 (0.00%)	3 (5.08%)	5.715e-4	0.0434	(C) SAC
TP53TG3C	16p11.2	2 (0.38%)	0 (0.00%)	3 (5.08%)	5.715e-4	0.0434	(C) SAC
TP53TG3D	16p11.2	2 (0.38%)	0 (0.00%)	3 (5.08%)	5.715e-4	0.0434	(C) SAC
AGAP10P	10q11.22	0 (0.00%)	1 (3.70%)	1 (1.69%)	6.247e-4	0.0434	(B) Partial-SAC
AGAP4	10q11.22	0 (0.00%)	1 (3.70%)	1 (1.69%)	6.247e-4	0.0434	(B) Partial-SAC
AGAP9	10q11.22	0 (0.00%)	1 (3.70%)	1 (1.69%)	6.247e-4	0.0434	(B) Partial-SAC
ANTXRL	10q11.22	0 (0.00%)	1 (3.70%)	1 (1.69%)	6.247e-4	0.0434	(B) Partial-SAC
ANTXRLP1	10q11.22	0 (0.00%)	1 (3.70%)	1 (1.69%)	6.247e-4	0.0434	(B) Partial-SAC
ANXA8	10q11.22	0 (0.00%)	1 (3.70%)	1 (1.69%)	6.247e-4	0.0434	(B) Partial-SAC
ANXA8L1	10q11.22	0 (0.00%)	1 (3.70%)	1 (1.69%)	6.247e-4	0.0434	(B) Partial-SAC
BMS1P1	10q11.22	0 (0.00%)	1 (3.70%)	1 (1.69%)	6.247e-4	0.0434	(B) Partial-SAC
BMS1P2	10q11.22	0 (0.00%)	1 (3.70%)	1 (1.69%)	6.247e-4	0.0434	(B) Partial-SAC
C10ORF53	10q11.23	0 (0.00%)	1 (3.70%)	1 (1.69%)	6.247e-4	0.0434	(B) Partial-SAC
DMWD	19q13.32	0 (0.00%)	1 (3.70%)	1 (1.69%)	6.247e-4	0.0434	(B) Partial-SAC
DSCR10	21q22.13	0 (0.00%)	1 (3.70%)	1 (1.69%)	6.247e-4	0.0434	(B) Partial-SAC
DSCR8	21q22.13	0 (0.00%)	1 (3.70%)	1 (1.69%)	6.247e-4	0.0434	(B) Partial-SAC
FAM170B	10q11.23	0 (0.00%)	1 (3.70%)	1 (1.69%)	6.247e-4	0.0434	(B) Partial-SAC
FAM25BP	10q11.22	0 (0.00%)	1 (3.70%)	1 (1.69%)	6.247e-4	0.0434	(B) Partial-SAC
FAM25C	10q11.22	0 (0.00%)	1 (3.70%)	1 (1.69%)	6.247e-4	0.0434	(B) Partial-SAC
FAM25EP	10q11.22	0 (0.00%)	1 (3.70%)	1 (1.69%)	6.247e-4	0.0434	(B) Partial-SAC
FAM25G	10q11.22	0 (0.00%)	1 (3.70%)	1 (1.69%)	6.247e-4	0.0434	(B) Partial-SAC
GLUD1P2	10q11.22	0 (0.00%)	1 (3.70%)	1 (1.69%)	6.247e-4	0.0434	(B) Partial-SAC
GPRIN2	10q11.22	0 (0.00%)	1 (3.70%)	1 (1.69%)	6.247e-4	0.0434	(B) Partial-SAC
HCG14	6p22.1	0 (0.00%)	1 (3.70%)	1 (1.69%)	6.247e-4	0.0434	(B) Partial-SAC
HCG15	6p21	0 (0.00%)	1 (3.70%)	1 (1.69%)	6.247e-4	0.0434	(B) Partial-SAC
LINC00842	10q11.22	0 (0.00%)	1 (3.70%)	1 (1.69%)	6.247e-4	0.0434	(B) Partial-SAC
LINC01556	6p22.1	0 (0.00%)	1 (3.70%)	1 (1.69%)	6.247e-4	0.0434	(B) Partial-SAC
MSMB	10q11.22	0 (0.00%)	1 (3.70%)	1 (1.69%)	6.247e-4	0.0434	(B) Partial-SAC
OR11A1	6p22.1	0 (0.00%)	1 (3.70%)	1 (1.69%)	6.247e-4	0.0434	(B) Partial-SAC
OR12D1	6p22.1	0 (0.00%)	1 (3.70%)	1 (1.69%)	6.247e-4	0.0434	(B) Partial-SAC
OR2B3	6p22.1	0 (0.00%)	1 (3.70%)	1 (1.69%)	6.247e-4	0.0434	(B) Partial-SAC
OR2J1	6p22.1	0 (0.00%)	1 (3.70%)	1 (1.69%)	6.247e-4	0.0434	(B) Partial-SAC
PARG	10q11.23	0 (0.00%)	1 (3.70%)	1 (1.69%)	6.247e-4	0.0434	(B) Partial-SAC
RN7SL248P	10q11.22	0 (0.00%)	1 (3.70%)	1 (1.69%)	6.247e-4	0.0434	(B) Partial-SAC
RN7SL453P	10q11.22	0 (0.00%)	1 (3.70%)	1 (1.69%)	6.247e-4	0.0434	(B) Partial-SAC
RN7SL471P	6p22.1	0 (0.00%)	1 (3.70%)	1 (1.69%)	6.247e-4	0.0434	(B) Partial-SAC
RNA5SP310	10q11.22	0 (0.00%)	1 (3.70%)	1 (1.69%)	6.247e-4	0.0434	(B) Partial-SAC
RNA5SP311	10q11.22	0 (0.00%)	1 (3.70%)	1 (1.69%)	6.247e-4	0.0434	(B) Partial-SAC
RNA5SP312	10q11.22	0 (0.00%)	1 (3.70%)	1 (1.69%)	6.247e-4	0.0434	(B) Partial-SAC
RNA5SP315	10q11.22	0 (0.00%)	1 (3.70%)	1 (1.69%)	6.247e-4	0.0434	(B) Partial-SAC
SHLD2P1	10q11.22	0 (0.00%)	1 (3.70%)	1 (1.69%)	6.247e-4	0.0434	(B) Partial-SAC
SNORD32B	6p22.1	0 (0.00%)	1 (3.70%)	1 (1.69%)	6.247e-4	0.0434	(B) Partial-SAC
THAP8	19q13.12	0 (0.00%)	1 (3.70%)	1 (1.69%)	6.247e-4	0.0434	(B) Partial-SAC
TIMM23B	10q11.23	0 (0.00%)	1 (3.70%)	1 (1.69%)	6.247e-4	0.0434	(B) Partial-SAC
TRIM27	6p22.1	0 (0.00%)	1 (3.70%)	1 (1.69%)	6.247e-4	0.0434	(B) Partial-SAC
UBD	6p22.1	0 (0.00%)	1 (3.70%)	1 (1.69%)	6.247e-4	0.0434	(B) Partial-SAC
WDFY4	10q11.23	0 (0.00%)	1 (3.70%)	1 (1.69%)	6.247e-4	0.0434	(B) Partial-SAC
BCL7C	16p11.2	4 (0.75%)	1 (3.70%)	4 (6.78%)	7.195e-4	0.0462	(C) SAC
FBRS	16p11.2	4 (0.75%)	1 (3.70%)	4 (6.78%)	7.195e-4	0.0462	(C) SAC
FBXL19	16p11.2	4 (0.75%)	1 (3.70%)	4 (6.78%)	7.195e-4	0.0462	(C) SAC
HSD3B7	16p11.2	4 (0.75%)	1 (3.70%)	4 (6.78%)	7.195e-4	0.0462	(C) SAC
SCML1	Xp22.13	4 (0.75%)	1 (3.70%)	4 (6.78%)	7.195e-4	0.0462	(C) SAC
YY2	Xp22.12	4 (0.75%)	1 (3.70%)	4 (6.78%)	7.195e-4	0.0462	(C) SAC
ZNF689	16p11.2	4 (0.75%)	1 (3.70%)	4 (6.78%)	7.195e-4	0.0462	(C) SAC
DBF4	7q21.12	2 (0.38%)	1 (3.70%)	3 (5.08%)	7.199e-4	0.0462	(C) SAC
GDPD3	16p11.2	2 (0.38%)	1 (3.70%)	3 (5.08%)	7.199e-4	0.0462	(C) SAC
H1-2	6p22.2	2 (0.38%)	1 (3.70%)	3 (5.08%)	7.199e-4	0.0462	(C) SAC
H2BC14	6p22.1	2 (0.38%)	1 (3.70%)	3 (5.08%)	7.199e-4	0.0462	(C) SAC
H3C2	6p22.2	2 (0.38%)	1 (3.70%)	3 (5.08%)	7.199e-4	0.0462	(C) SAC
MAGEB16	Xp21.1	2 (0.38%)	1 (3.70%)	3 (5.08%)	7.199e-4	0.0462	(C) SAC
MAGEB5	Xp21.3	2 (0.38%)	1 (3.70%)	3 (5.08%)	7.199e-4	0.0462	(C) SAC
MXI1	10q25.2	2 (0.38%)	1 (3.70%)	3 (5.08%)	7.199e-4	0.0462	(C) SAC
PRRG1	Xp21.1	2 (0.38%)	1 (3.70%)	3 (5.08%)	7.199e-4	0.0462	(C) SAC
PRSS53	16p11.2	2 (0.38%)	1 (3.70%)	3 (5.08%)	7.199e-4	0.0462	(C) SAC
PYDC1	16p11.2	2 (0.38%)	1 (3.70%)	3 (5.08%)	7.199e-4	0.0462	(C) SAC
RN7SL91P	Xp21.3	2 (0.38%)	1 (3.70%)	3 (5.08%)	7.199e-4	0.0462	(C) SAC
RNA5SP500	Xp21.3	2 (0.38%)	1 (3.70%)	3 (5.08%)	7.199e-4	0.0462	(C) SAC
RNA5SP501	Xp21.1	2 (0.38%)	1 (3.70%)	3 (5.08%)	7.199e-4	0.0462	(C) SAC
SCARNA23	Xp22.11	2 (0.38%)	1 (3.70%)	3 (5.08%)	7.199e-4	0.0462	(C) SAC
TRIM72	16p11.2	2 (0.38%)	1 (3.70%)	3 (5.08%)	7.199e-4	0.0462	(C) SAC
VENTXP1	Xp21.3	2 (0.38%)	1 (3.70%)	3 (5.08%)	7.199e-4	0.0462	(C) SAC
ZNF646	16p11.2	2 (0.38%)	1 (3.70%)	3 (5.08%)	7.199e-4	0.0462	(C) SAC
